# Supplementary material for: Associations between Accelerometer-Measured Physical Activity and Fecal Microbiota in Adults with Overweight and Obesity
Source: Med Sci Sports Exerc. 2022 Dec 22;55(4):680–9. doi: 10.1249/MSS.0000000000003096 (PMC9997628; doi:10.1249/MSS.0000000000003096)
Supplement: Supplementary file 1 [file msse-55-680-s001.xlsx]

## Sheet: Sheet1
Supplementary Table 1. Physical Activity and Sedentary Time Variables
Variable	Abbreviation	Accelerometer measurement
Counts per minute	CPM	Accelerometer counts per minute
Light physical activity	Light PA	>100-2019 CPM
Moderate-to-vigorous physical activity	MVPA	>2020 CPM
Sedentary time	ST	<100 CPM
Prolonged sedentary time	Prolonged ST	≥ 30 consecutive minutes below sedentary threshold
