# Supplementary material for: Associations between Accelerometer-Measured Physical Activity and Fecal Microbiota in Adults with Overweight and Obesity
Source: Med Sci Sports Exerc. 2022 Dec 22;55(4):680–9. doi: 10.1249/MSS.0000000000003096 (PMC9997628; doi:10.1249/MSS.0000000000003096)
Supplement: Supplementary file 2 [file msse-55-680-s002.xlsx]

## Sheet: Sheet1
Supplementary Table 1. Linear Model Results
	p__Actinobacteria	g__Faecalibacterium	g__Blautia	g__Parabacteroides	f__Ruminococcaceae	g__Alistipes	g__Gemmiger	Acetate_W	Butyrate_W	SCFA_Sum_W	SCFA_BCFA_Ratio_W
Axis_1_CPM	0.796494	0.0363925	0.673019	0.242651	0.078105	0.0105607	0.0302229	0.0428856	0.0413109	0.041153	0.120681
Light_adj	0.633507	0.0411267	0.752251	0.0430726	0.0628589	0.00258371	0.0696737	0.581668	0.164562	0.56716	0.576821
MVPA_adj	0.875776	0.220038	0.433559	0.31569	0.104507	0.0447365	0.144217	0.0425626	0.116259	0.0403704	0.0529648
Sedentary_adj	0.739762	0.0324446	0.991868	0.0385147	0.0338462	0.00124006	0.0410281	0.27882	0.0828372	0.268458	0.966114
Time_SED_30min_Bouts_adj	0.258891	0.193188	0.116202	0.0197973	0.0662802	0.0018564	0.086081	0.617053	0.495088	0.668187	0.391376
Sedentary_adj (+MVPA_adj)	0.630598	0.0799763	0.627966	0.0713872	0.134364	0.010599	0.133172	0.866896	0.255957	0.854591	0.32832
MVPA_adj (+Sedentary_adj)	0.702262	0.880818	0.358698	0.943219	0.531672	0.664351	0.630664	0.0866949	0.384806	0.0844273	0.0309365
Time_SED_30min_Bouts_adj (+Sedentary_adj)	0.0405182	0.684294	0.019938	0.23432	0.684297	0.268105	0.753591	0.705938	0.439415	0.615392	0.20974
Time_SED_30min_Bouts_adj (+Sedentary_adj+MVPA_adj)	0.0319316	0.700731	0.0283028	0.233934	0.599593	0.230037	0.685767	0.921218	0.524014	0.822028	0.351957
Footnote: P-values shown. The association between Sedentary_adj (+MVPA_adj) ~ Alistipes was no longer signficant after removal of Alistipes outliers (p=0.08). Abbreviations: adjusted (adj), counts per minute (CPM), moderate-to-vigorous physical activity (MVPA), sedentary (SED)
