# Supplementary material for: Associations between Accelerometer-Measured Physical Activity and Fecal Microbiota in Adults with Overweight and Obesity
Source: Med Sci Sports Exerc. 2022 Dec 22;55(4):680–9. doi: 10.1249/MSS.0000000000003096 (PMC9997628; doi:10.1249/MSS.0000000000003096)
Supplement: Supplementary file 3 [file msse-55-680-s003.xlsx]

## Sheet: Sheet1
Supplementary Table 3. Meet PA Recommendations Sex Demographics
		Sex
		Women	Men
Met PA recommendations	No	28	8
	Yes	52	36
Abbreviations: PA (physical activity)
