# Supplementary material for: Associations between Accelerometer-Measured Physical Activity and Fecal Microbiota in Adults with Overweight and Obesity
Source: Med Sci Sports Exerc. 2022 Dec 22;55(4):680–9. doi: 10.1249/MSS.0000000000003096 (PMC9997628; doi:10.1249/MSS.0000000000003096)
Supplement: Supplementary file 4 [file msse-55-680-s004.xlsx]

## Sheet: Sheet1
Supplementary Figure 4. Meet PA Recommendations DESeq2 Results
Cluster 1 vs Cluster 2
OTU	Mean Abundance (%)	baseMean	log2FoldChange	lfcSE	stat	pvalue	padj	Kingdom	Phylum	Class	Order	Family	Genus
df192232ea85bc2f6a3adcadaa22b4e3	2.67591	436.365	0.398467	0.165645	2.40554	0.0161484	0.998147	k__Bacteria	p__Firmicutes	c__Clostridia	o__Clostridiales	f__Lachnospiraceae	g__[Ruminococcus]
4bdba5f46ddda9f6713e601c9772b28f	0.110633	4.21684	-4.87975	2.0175	-2.4187	0.0155759	0.998147	k__Bacteria	p__Cyanobacteria	c__4C0d-2	o__YS2	NA	NA
264be41ad2f4137d7cd5fefe393e1b92	0.0870889	7.06679	-2.19238	1.02893	-2.13073	0.0331114	0.998147	k__Bacteria	p__Proteobacteria	c__Gammaproteobacteria	o__Pasteurellales	f__Pasteurellaceae	g__Haemophilus
Abbreviations: physical activity (PA)
