# Supplementary material for: Associations between Accelerometer-Measured Physical Activity and Fecal Microbiota in Adults with Overweight and Obesity
Source: Med Sci Sports Exerc. 2022 Dec 22;55(4):680–9. doi: 10.1249/MSS.0000000000003096 (PMC9997628; doi:10.1249/MSS.0000000000003096)
Supplement: Supplementary file 5 [file msse-55-680-s005.xlsx]

## Sheet: Sheet1
Supplementary Table 5. Meet PA Recommendations ANCOM-BC Results
Taxon	p-value	Coefficient	SE	Test statistic	Adjusted p-value
g__Eggerthella	0.0801227	0.16503	0.661858	0.329187	0.182111
g__Actinomyces	0.0904445	0.315368	0.329122	0.599733	0.963626
g__Alistipes	0.129224	0.151622	0.566617	0.485232	0.891651
g__Anaerostipes	0.177167	0.167522	0.153957	0.454834	0.129544
g__Megasphaera	0.201204	0.781523	0.818374	0.344286	0.0042785
g__Collinsella	0.204862	0.949152	0.242714	0.214008	0.0553095
g__Bifidobacterium	0.213038	0.436466	0.210506	0.223759	0.224822
g__[Eubacterium]	0.215086	0.508273	0.710791	0.770421	0.17505
g__Desulfovibrio	0.260721	0.927935	0.491734	0.387747	0.0302013
g__Faecalibacterium	0.268055	0.175971	0.950076	0.508126	0.701815
g__Lactococcus	0.322665	0.395555	0.456947	0.784429	0.519773
g__Anaerotruncus	0.340352	0.0442703	0.0587981	0.0790128	0.0729171
g__Butyricimonas	0.340391	0.368539	0.447583	0.801988	0.0325622
g__Adlercreutzia	0.349992	0.582439	0.607358	0.375156	0.943955
g__Holdemania	0.362538	0.156137	0.269586	0.0869233	0.770917
g__Lactobacillus	0.367188	0.0316628	0.550721	0.569606	0.848355
g__Granulicatella	0.399016	0.66486	0.861136	0.176157	0.804576
g__Dorea	0.410699	0.69454	0.533127	0.410253	0.897359
g__Phascolarctobacterium	0.438679	0.551782	0.652325	0.596072	0.150225
g__Haemophilus	0.451248	0.731813	0.157866	0.279519	0.05897
g__Dialister	0.468153	0.379042	0.541753	0.391641	0.512679
f__Clostridiaceae g__Clostridium	0.472843	0.986604	0.319662	0.47297	0.771754
g__Bacteroides	0.486389	0.439458	0.485331	0.188194	0.318005
g__Coprobacillus	0.504511	0.942981	0.680308	0.409091	0.770123
g__Streptococcus	0.542057	0.335811	0.641158	0.2978	0.48438
g__Turicibacter	0.555257	0.706875	0.743466	0.371425	0.0893716
g__Gemmiger	0.56267	0.605031	0.779053	0.771178	0.789482
g__[Ruminococcus]	0.577614	0.661592	0.247439	0.596177	0.0111123
g__Slackia	0.578538	0.388643	0.194464	0.617626	0.60299
g__Akkermansia	0.613644	0.15812	0.00683361	0.390718	0.411797
g__Coprococcus	0.642174	0.259354	0.0273136	0.118021	0.312353
g__Acidaminococcus	0.68133	0.720284	0.284191	0.800509	0.883373
g__Blautia	0.689918	0.54828	0.755578	0.930776	0.0457783
g__Lachnobacterium	0.702113	0.311243	0.224197	0.133289	0.0982999
g__Methanobrevibacter	0.702633	0.487382	0.235284	0.563607	0.69851
g__Paraprevotella	0.719323	0.909407	0.254159	0.704306	0.352619
g__Sutterella	0.723709	0.467928	0.588202	0.0775082	0.230394
g__cc_115	0.727679	0.52115	0.265516	0.0324098	0.3102
f__Ruminococcaceae g__Ruminococcus	0.755222	0.424692	0.661998	0.19653	0.527788
g__Roseburia	0.774978	0.0319372	0.702513	0.34206	0.407014
g__Prevotella	0.775762	0.63432	0.0692632	0.323608	0.187034
g__Odoribacter	0.776629	0.263276	0.542865	0.547301	0.0839891
g__Veillonella	0.818825	0.87606	0.811887	0.320293	0.202672
f__Erysipelotrichaceae g__Clostridium	0.8438	0.965355	0.740291	0.544009	0.0421097
g__Butyricicoccus	0.847792	0.148629	0.183911	0.392037	0.710876
g__rc4-4	0.91502	0.497766	0.228979	0.149151	0.601306
g__Lachnospira	0.946036	0.99807	0.994983	0.0492241	0.0328489
f__Lachnospiraceae g__Clostridium	0.94953	0.568211	0.672262	0.758522	0.02517
Unknown	0.9512	0.584673	0.680621	0.916039	0.00428536
g__Oscillospira	0.960257	0.285077	0.460229	0.616994	0.454461
g__Bilophila	0.97141	0.60441	0.41467	0.0360644	0.40578
f__Lachnospiraceae g__Ruminococcus	0.974069	0.722375	0.447127	0.29908	0.0105897
g__Parabacteroides	0.99451	0.935443	0.11717	0.772523	0.391542
Abbreviations: standard error (SE), physical activity (PA)
