# Supplementary material for: Associations between Accelerometer-Measured Physical Activity and Fecal Microbiota in Adults with Overweight and Obesity
Source: Med Sci Sports Exerc. 2022 Dec 22;55(4):680–9. doi: 10.1249/MSS.0000000000003096 (PMC9997628; doi:10.1249/MSS.0000000000003096)
Supplement: Supplementary file 6 [file msse-55-680-s006.xlsx]

## Sheet: Sheet1
Supplementary Table 6. K-means Clustering DESeq2 Results
Cluster 1 vs Cluster 2
OTU	Mean Abundance (%)	baseMean	log2FoldChange	lfcSE	stat	pvalue	padj	Kingdom	Phylum	Class	Order	Family	Genus
c1b5252ba7526b48cac014ac55eb9b20	2.22238	537.594	1.60819	0.476297	3.37644	0.000734291	0.102066	k__Bacteria	p__Bacteroidetes	c__Bacteroidia	o__Bacteroidales	f__Rikenellaceae	g__Alistipes
059d6e79cba765d062053442b8ada21c	1.1917	222.773	0.706922	0.347253	2.03576	0.0417748	0.999277	k__Bacteria	p__Firmicutes	c__Clostridia	o__Clostridiales	NA	NA
