# Supplementary material for: Associations between Accelerometer-Measured Physical Activity and Fecal Microbiota in Adults with Overweight and Obesity
Source: Med Sci Sports Exerc. 2022 Dec 22;55(4):680–9. doi: 10.1249/MSS.0000000000003096 (PMC9997628; doi:10.1249/MSS.0000000000003096)
Supplement: Supplementary file 7 [file msse-55-680-s007.xlsx]

## Sheet: Sheet1
Supplementary Table 7. K-means Clustering ANCOM-BC Results
Taxon	p-value	Coefficient	SE	Test statistic	Adjusted p-value
g__Alistipes	0.00522489	0.118609	0.192268	0.213302	0.601337
g__Lachnobacterium	0.0330903	0.358605	0.233141	0.0847956	0.0768621
g__Coprobacillus	0.0404902	0.821987	0.511144	0.225058	0.932252
f__Ruminococcaceae g__Ruminococcus	0.042421	0.470558	0.429424	0.364381	0.776084
g__rc4-4	0.0632275	0.5267	0.335314	0.234685	0.780882
g__Bifidobacterium	0.0895081	0.391337	0.347546	0.369345	0.381087
g__Desulfovibrio	0.105572	0.996616	0.728215	0.263604	0.0458268
g__Turicibacter	0.105891	0.617529	0.854515	0.429736	0.0586732
g__Oscillospira	0.12917	0.269081	0.286413	0.447791	0.31923
g__Faecalibacterium	0.132281	0.160056	0.631839	0.328393	0.975721
g__Veillonella	0.152381	0.804758	0.823234	0.429687	0.177029
g__Akkermansia	0.164251	0.145882	0.00194266	0.270986	0.297232
g__Odoribacter	0.1727	0.24527	0.375238	0.41803	0.125633
g__Dorea	0.180384	0.752268	0.666754	0.560855	0.960666
g__Anaerotruncus	0.181071	0.0424683	0.0159843	0.0364531	0.0219619
g__Bacteroides	0.18725	0.426703	0.319008	0.101723	0.477002
g__Lactococcus	0.20641	0.367313	0.371361	0.866905	0.523072
g__Phascolarctobacterium	0.232246	0.523705	0.91953	0.763626	0.0612512
g__Granulicatella	0.251797	0.740327	0.556953	0.148785	0.643777
g__Streptococcus	0.278888	0.370728	0.757802	0.373695	0.565155
g__Lactobacillus	0.3112	0.0264344	0.683743	0.683932	0.69989
g__Megasphaera	0.365197	0.812437	0.67175	0.3346	0.0063725
g__Roseburia	0.401375	0.0245345	0.788388	0.378414	0.385498
g__Acidaminococcus	0.440618	0.676611	0.335686	0.887229	0.788462
g__Haemophilus	0.452204	0.684092	0.0837045	0.356404	0.0416738
g__Lachnospira	0.463249	0.989751	0.857553	0.0410376	0.0399428
g__Gemmiger	0.470296	0.600711	0.994255	0.923697	0.976785
g__Paraprevotella	0.472074	0.895312	0.246902	0.780848	0.383136
g__Adlercreutzia	0.481889	0.588777	0.357354	0.525888	0.807859
g__Bilophila	0.575171	0.602557	0.334722	0.0305037	0.330493
g__Prevotella	0.595604	0.606694	0.0902592	0.326159	0.207736
f__Lachnospiraceae g__Clostridium	0.601543	0.564347	0.733932	0.68748	0.0171708
f__Erysipelotrichaceae g__Clostridium	0.603324	0.92415	0.804453	0.560207	0.0285576
g__Eggerthella	0.632988	0.153685	0.382641	0.25842	0.273999
g__Holdemania	0.677247	0.13602	0.45541	0.112266	0.570623
g__Dialister	0.687694	0.390138	0.437649	0.380041	0.448938
g__Butyricimonas	0.730958	0.396124	0.634768	0.750574	0.0521596
g__Sutterella	0.73518	0.449596	0.536324	0.086112	0.233284
g__Parabacteroides	0.742803	0.928983	0.0579067	0.710511	0.371427
g__[Ruminococcus]	0.756659	0.698257	0.390616	0.711978	0.00241605
g__Actinomyces	0.773551	0.369653	0.686106	0.793679	0.632329
g__Collinsella	0.778025	0.930864	0.0884638	0.171637	0.0192258
g__Blautia	0.821199	0.503099	0.670148	0.923104	0.0354222
f__Lachnospiraceae g__Ruminococcus	0.834826	0.711531	0.484838	0.285113	0.0134555
Unknown	0.84418	0.648157	0.904199	0.983201	0.0091579
g__Anaerostipes	0.84916	0.16471	0.261357	0.546323	0.202294
f__Clostridiaceae g__Clostridium	0.888601	0.965333	0.343312	0.440057	0.83966
g__Methanobrevibacter	0.900758	0.512306	0.169645	0.531312	0.567364
g__cc_115	0.90206	0.552357	0.235708	0.0300389	0.331095
g__[Eubacterium]	0.935623	0.514954	0.921426	0.688723	0.246045
g__Butyricicoccus	0.974504	0.136236	0.144745	0.362702	0.666049
g__Coprococcus	0.980927	0.233644	0.0376974	0.121882	0.351869
g__Slackia	0.994162	0.358737	0.0999793	0.54946	0.833464
Abbreviations: standard error (SE)
